# Supplementary material for: Comparative Analysis of Chloroplast Genome Between Widely Distributed and Locally Distributed Lysionotus (Gesneriaceae) Related Members
Source: Int J Mol Sci. 2025 Jul 22;26(15):7031. doi: 10.3390/ijms26157031 (PMC12345977; doi:10.3390/ijms26157031)
Supplement: Supplementary file 1 [file ijms-26-07031-s001.zip]

Archive with 5 entries (5 files):
- Figure S1. Comparison and analysis based on chloroplast genome of 24 samples.pdf
- Table S1. The list  of single copy CDS extracted from cp genome.xlsx
- Table S2. The details information simple sequence repeats in 24 Lysionotus chloroplast genomes.xls
- Table S3. The details information of large repeat sequences in 24 Lysionotus chloroplast genomes.xls
- Table S4. Codon usage and RSCU of 24 Lysionotus chloroplast genome.xlsx
