# Supplementary material for: Comparative Analysis of Chloroplast Genome Between Widely Distributed and Locally Distributed Lysionotus (Gesneriaceae) Related Members
Source: Int J Mol Sci. 2025 Jul 22;26(15):7031. doi: 10.3390/ijms26157031 (PMC12345977; doi:10.3390/ijms26157031)
Supplement: Supplementary file 1 [file ijms-26-07031-s001.zip › Table S2. The details information simple sequence repeats in 24 Lysionotus chloroplast genomes.xls]

## Sheet: Lysionotus heterophyllus GX
Unit size	Number of SSRs
mono-	25
Di-	7
Tri-	2
Tetra-	8
Repeats	3	4	5	6	7	8	9	10	11	12	13	total
A/T	-	-	-	-	-	-	-	12	7		3	22
C/G	-	-	-	-	-	-	-		1	2	-	3
AT/AT	-	-	3	3	-	-	1	-	-	-	-	7
AAT/ATT	-	2	-	-	-	-	-	-	-	-	-	2
AAAC/GTTT	1	-	-	-	-	-	-	-	-	-	-	1
AAAG/CTTT	1	-	-	-	-	-	-	-	-	-	-	1
AAAT/ATTT	2	-	-	-	-	-	-	-	-	-	-	2
AATC/ATTG	1	-	-	-	-	-	-	-	-	-	-	1
AATT/AATT	1	-	-	-	-	-	-	-	-	-	-	1
ACAT/ATGT	1	-	-	-	-	-	-	-	-	-	-	1
AGAT/ATCT	1	-	-	-	-	-	-	-	-	-	-	1
SSR nr.	SSR type	SSR	size	start	end
1	p4	(TTCT)3	12	177	188
2	c	(TAT)4atatagaatatagaagatacgtttacgaagttgttcca(ATTG)3	62	5881	5942
3	p4	(ATAC)3	12	6734	6745
4	p1	(A)10	10	6954	6963
5	p1	(A)10	10	9399	9408
6	p1	(T)11	11	13300	13310
7	p4	(TAAT)3	12	14499	14510
8	p1	(A)11	11	14895	14905
9	p1	(C)11	11	16602	16612
10	p1	(T)13	13	18788	18800
11	p2	(AT)5	10	20167	20176
12	p1	(A)11	11	27547	27557
13	p1	(T)10	10	28831	28840
14	p4	(TCTA)3	12	32658	32669
15	p1	(A)10	10	32993	33002
16	p2	(AT)6	12	36870	36881
17	p1	(A)11	11	45122	45132
18	p2	(TA)9	18	47076	47093
19	p1	(T)10	10	52470	52479
20	p1	(A)10	10	52710	52719
21	c*	(T)11caagcgtggaaaccccagaaccagaagtagtaggattaattatcataag(AAT)4(AATA)3*	81	55312	55392
22	p1	(T)10	10	60585	60594
23	p4	(AAAC)3	12	68995	69006
24	p1	(T)11	11	81010	81020
25	p1	(T)10	10	84594	84603
26	p2	(TA)5	10	85552	85561
27	p2	(AT)6	12	86868	86879
28	p1	(T)13	13	97715	97727
29	p1	(G)12	12	104485	104496
30	p1	(T)11	11	112716	112726
31	p1	(T)10	10	115454	115463
32	p4	(AATA)3	12	115684	115695
33	p1	(T)10	10	119758	119767
34	p1	(T)10	10	125724	125733
35	p1	(T)10	10	127946	127955
36	p1	(C)12	12	134189	134200
37	p1	(A)13	13	140958	140970
38	p2	(AT)6	12	151806	151817
39	p2	(AT)5	10	153123	153132
c: compound repeat
p1: mononucleotide (monomeric) SSR
p2: dinucleotide SSR
p3: trinucleotide SSR
p4: tetranucleotide SSR
p5: pentanucleotide SSR
p6: hexanucleotide SSR

## Sheet: Lysionotus aeschynanthoides
Unit size	Number of SSRs
mono-	25
Di-	7
Tri-	3
Tetra-	7
Penta-	1
Repeats	3	4	5	6	7	8	9	10	11	12	13	total
A/T	-	-	-	-	-	-	-	14	6	3	1	24
C/G	-	-	-	-	-	-	-	-	1	-	-	1
AT/AT	-	-	3	3	-	-	1	-	-	-	-	7
AAT/ATT	-	3	-	-	-	-	-	-	-	-	-	3
AAAC/GTTT	1	-	-	-	-	-	-	-	-	-	-	1
AAAG/CTTT	1	-	-	-	-	-	-	-	-	-	-	1
AAAT/ATTT	2	-	-	-	-	-	-	-	-	-	-	2
AATC/ATTG	1	-	-	-	-	-	-	-	-	-	-	1
ACAT/ATGT	1	-	-	-	-	-	-	-	-	-	-	1
AGAT/ATCT	1	-	-	-	-	-	-	-	-	-	-	1
AAAAT/ATTTT	1	-	-	-	-	-	-	-	-	-	-	1
SSR nr.	SSR type	SSR	size	start	end
1	p4	(TTCT)3	12	179	190
2	p1	(T)10	10	1950	1959
3	c	(TAT)4atatagaatatagaagatacgtttacgaagttgttcca(ATTG)3	62	5892	5953
4	c	(AAT)4ataagtaaagatttgaatctttattcttttcatctgattacgaaaataaaaatctaaaaattatttgcattgaaatagaacg(ATAC)3	106	6810	6915
5	p1	(A)10	10	7124	7133
6	p1	(A)10	10	10378	10387
7	p1	(T)10	10	12816	12825
8	p1	(T)12	12	13485	13496
9	p1	(C)11	11	16778	16788
10	p1	(T)13	13	18965	18977
11	p2	(AT)5	10	20344	20353
12	p1	(A)11	11	27724	27734
13	p1	(A)10	10	28436	28445
14	p4	(TCTA)3	12	32859	32870
15	p1	(T)10	10	36160	36169
16	p2	(AT)6	12	37071	37082
17	p1	(A)11	11	45327	45337
18	p2	(TA)9	18	47269	47286
19	p1	(T)11	11	52565	52575
20	p1	(A)10	10	52922	52931
21	c*	(T)11caagcgtggaaaccccagaaccagaagtagtaggattaattatcataag(AAT)4(AATA)3*	81	55523	55603
22	p1	(T)10	10	60779	60788
23	p4	(AAAC)3	12	69181	69192
24	p1	(T)11	11	81210	81220
25	p1	(T)10	10	82870	82879
26	c	(T)10ctttatcataaggtttatctcctactaataaatcataaatatctatcca(T)10	69	84761	84829
27	p2	(TA)5	10	85720	85729
28	p2	(AT)6	12	87036	87047
29	p1	(T)12	12	97884	97895
30	p1	(T)10	10	115596	115605
31	p4	(AATA)3	12	115826	115837
32	p5	(ATTTT)3	15	118780	118794
33	p1	(T)10	10	119905	119914
34	p1	(T)11	11	125869	125879
35	p1	(T)10	10	128083	128092
36	p1	(A)12	12	141092	141103
37	p2	(AT)6	12	151940	151951
38	p2	(AT)5	10	153257	153266
c: compound repeat
p1: mononucleotide (monomeric) SSR
p2: dinucleotide SSR
p3: trinucleotide SSR
p4: tetranucleotide SSR
p5: pentanucleotide SSR
p6: hexanucleotide SSR

## Sheet: Lysionotus wilsonii
Unit size	Number of SSRs
mono-	26
Di-	7
Tri-	2
Tetra-	7
Repeats	3	4	5	6	7	8	9	10	11	12	13	total
A/T	-	-	-	-	-	-	-	13	6	1	3	23
C/G	-	-	-	-	-	-	-	1	2	-	-	3
AT/AT	-	-	3	3	-	1	-	-	-	-	-	7
AAT/ATT	-	2	-	-	-	-	-	-	-	-	-	2
AAAC/GTTT	1	-	-	-	-	-	-	-	-	-	-	1
AAAG/CTTT	1	-	-	-	-	-	-	-	-	-	-	1
AAAT/ATTT	2		-	-	-	-	-	-	-	-	-	2
AATC/ATTG	1		-	-	-	-	-	-	-	-	-	1
ACAT/ATGT	1		-	-	-	-	-	-	-	-	-	1
AGAT/ATCT	1		-	-	-	-	-	-	-	-	-	1
SSR nr.	SSR type	SSR	size	start	end
1	p4	(TTCT)3	12	179	190
2	c	(TAT)4atatagaatatagaagatacgtttacgaagttgttcca(ATTG)3	62	5883	5944
3	p4	(ATAC)3	12	6736	6747
4	p1	(A)10	10	9395	9404
5	p1	(T)11	11	13297	13307
6	p1	(A)10	10	14907	14916
7	p1	(C)10	10	16613	16622
8	p1	(T)13	13	18798	18810
9	p2	(AT)5	10	20177	20186
10	p1	(A)12	12	27557	27568
11	p1	(T)11	11	28837	28847
12	p4	(TCTA)3	12	32665	32676
13	p1	(A)10	10	33000	33009
14	p2	(AT)6	12	36876	36887
15	p1	(A)10	10	44878	44887
16	p1	(A)10	10	45129	45138
17	p2	(TA)8	16	47080	47095
18	p1	(T)10	10	51509	51518
19	p1	(A)10	10	52712	52721
20	c*	(T)11caagcgtggaaaccccagaaccagaagtagtaggattaattatcataag(AAT)4(AATA)3*	81	55313	55393
21	p1	(T)11	11	60586	60596
22	p4	(AAAC)3	12	68997	69008
23	p1	(A)10	10	69442	69451
24	p1	(T)10	10	70511	70520
25	p1	(T)11	11	81014	81024
26	p1	(T)10	10	82674	82683
27	p1	(T)10	10	84635	84644
28	p2	(TA)5	10	85593	85602
29	p2	(AT)6	12	86909	86920
30	p1	(T)13	13	97756	97768
31	p1	(G)11	11	104526	104536
32	p4	(AATA)3	12	115721	115732
33	p1	(T)10	10	119795	119804
34	p1	(T)11	11	125759	125769
35	p1	(T)10	10	127982	127991
36	p1	(C)11	11	134225	134235
37	p1	(A)13	13	140993	141005
38	p2	(AT)6	12	151841	151852
39	p2	(AT)5	10	153158	153167
c: compound repeat
p1: mononucleotide (monomeric) SSR
p2: dinucleotide SSR
p3: trinucleotide SSR
p4: tetranucleotide SSR
p5: pentanucleotide SSR
p6: hexanucleotide SSR

## Sheet: Lysionotus petelotii
Unit size	Number of SSRs
mono-	28
Di-	6
Tri-	5
Tetra-	6
Penta-	1
Repeats	3	4	5	6	7	8	9	10	11	12	13	14	total
A/T	-	-	-	-	-	-	-	16	6	-	1	3	26
C/G	-	-	-	-	-	-	-	-	2	-	-	-	2
AT/AT	-	-	4	1	-	1	-	-	-		-	-	6
AAG/CTT	-	1	-	-	-	-	-	-	-	-	-	-	1
AAT/ATT	-	3	1	-	-	-	-	-	-	-	-	-	4
AAAC/GTTT	1	-	-	-	-	-	-	-	-	-	-	-	1
AAAG/CTTT	1	-	-	-	-	-	-	-	-	-	-	-	1
AAAT/ATTT	2	-	-	-	-	-	-	-	-	-	-	-	2
AATC/ATTG	1	-	-	-	-	-	-	-	-	-	-	-	1
ACAT/ATGT	1	-	-	-	-	-	-	-	-	-	-	-	1
AAAAT/ATTTT	1	-	-	-	-	-	-	-	-	-	-	-	1
SSR nr.	SSR type	SSR	size	start	end
1	p4	(TTCT)3	12	185	196
2	c	(TAT)4atatagaatatagaagatacgtttacgaagttgttcca(ATTG)3	62	5889	5950
3	c	(A)10tataaaaattatttgcattgaaatagaacg(ATAC)3	52	6873	6924
4	p1	(A)10	10	7138	7147
5	p3	(ATA)4	12	9412	9423
6	p1	(A)11	11	10370	10380
7	p1	(T)11	11	13478	13488
8	p1	(T)13	13	18962	18974
9	p2	(AT)5	10	20341	20350
10	p1	(T)10	10	28936	28945
11	p1	(A)10	10	33087	33096
12	p3	(TTC)4	12	35842	35853
13	p1	(T)10	10	36055	36064
14	p2	(AT)6	12	36960	36971
15	p1	(A)10	10	45199	45208
16	p2	(TA)8	16	47154	47169
17	p2	(AT)5	10	47797	47806
18	p1	(A)11	11	52820	52830
19	c*	(T)11caagcgtggaaaccccagaaccagaagtagtaggattaattatcataag(AAT)4(AATA)3*	81	55422	55502
20	p4	(AAAC)3	12	69095	69106
21	p1	(T)10	10	70608	70617
22	p1	(A)10	10	78219	78228
23	p1	(T)11	11	81118	81128
24	p1	(T)10	10	81622	81631
25	p1	(T)11	11	82232	82242
26	c	(T)10ctttatcataaggtttatctcctactaataaatcataaatatctatcca(T)10	69	84655	84723
27	p2	(TA)5	10	85614	85623
28	p1	(A)10	10	97576	97585
29	p1	(T)14	14	97773	97786
30	p1	(G)11	11	104544	104554
31	p1	(A)14	14	114593	114606
32	p4	(AATA)3	12	115727	115738
33	p5	(ATTTT)3	15	118681	118695
34	p1	(T)10	10	119806	119815
35	p3	(AAT)5	15	123362	123376
36	c	(T)10gtagcgaaatggtcgattccatcgatccaaatcaaaaagaagaataaaaaaatatttgtgaaagaaaaaaggg(T)10	93	127985	128077
37	p1	(C)11	11	134236	134246
38	p1	(A)14	14	141004	141017
39	p1	(T)10	10	141205	141214
40	p2	(AT)5	10	153166	153175
c: compound repeat
p1: mononucleotide (monomeric) SSR
p2: dinucleotide SSR
p3: trinucleotide SSR
p4: tetranucleotide SSR
p5: pentanucleotide SSR
p6: hexanucleotide SSR

## Sheet: Lysionotus sessilifolius
Unit size	Number of SSRs
mono-	29
Di-	6
Tri-	4
Tetra-	7
Repeats	3	4	5	6	7	8	9	10	11	12	13	14	total
A/T	-	-	-	-	-	-	-	15	3	2	3	1	24
C/G	-	-	-	-	-	-	-	4	1	-	-	-	5
AT/AT	-	-	4	1	-	1	-	-	-	-	-	-	6
AAG/CTT	-	1	-	-	-	-	-	-	-	-	-	-	1
AAT/ATT	-	3	-	-	-	-	-	-	-	-	-	-	3
AAAC/GTTT	1	-	-	-	-	-	-	-	-	-	-	-	1
AAAG/CTTT	1	-	-	-	-	-	-	-	-	-	-	-	1
AAAT/ATTT	2	-	-	-	-	-	-	-	-	-	-	-	2
AATC/ATTG	1	-	-	-	-	-	-	-	-	-	-	-	1
ACAT/ATGT	1	-	-	-	-	-	-	-	-	-	-	-	1
AGAT/ATCT	1	-	-	-	-	-	-	-	-	-	-	-	1
SSR nr.	SSR type	SSR	size	start	end
1	p4	(TTCT)3	12	185	196
2	c	(TAT)4atatagaatatagaagatacgtttacgaagttgttcca(ATTG)3	62	5892	5953
3	p4	(ATAC)3	12	6921	6932
4	p1	(A)10	10	7141	7150
5	p3	(ATA)4	12	9409	9420
6	p1	(A)10	10	10367	10376
7	p1	(T)12	12	13474	13485
8	p1	(C)11	11	16776	16786
9	p1	(T)13	13	18961	18973
10	p2	(AT)5	10	20340	20349
11	p1	(C)10	10	22906	22915
12	p4	(TCTA)3	12	32759	32770
13	p1	(A)10	10	33093	33102
14	p3	(TTC)4	12	35848	35859
15	p1	(T)10	10	36060	36069
16	p2	(AT)6	12	36958	36969
17	p1	(C)10	10	37170	37179
18	p1	(A)11	11	45199	45209
19	p2	(TA)8	16	47150	47165
20	c	(AT)5ttataattagttatattataactataacttaattagacattcctcggctttcattcgtaaagggggaagttaag(A)11	95	47781	47875
21	p1	(T)10	10	52565	52574
22	c*	(T)11caagcgtggaaaccccagaaccagaagtagtaggattaattatcataag(AAT)4(AATA)3*	81	55405	55485
23	p1	(A)10	10	65267	65276
24	p1	(T)10	10	67303	67312
25	p4	(AAAC)3	12	69090	69101
26	p1	(A)10	10	69535	69544
27	p1	(A)10	10	78226	78235
28	p1	(T)10	10	81125	81134
29	p1	(T)10	10	81628	81637
30	p1	(T)12	12	82238	82249
31	p1	(T)10	10	84753	84762
32	p2	(TA)5	10	85711	85720
33	p1	(T)13	13	97869	97881
34	p1	(G)10	10	104639	104648
35	p1	(A)14	14	114688	114701
36	p4	(AATA)3	12	115823	115834
37	p1	(T)10	10	119897	119906
38	c	(T)10gtagcgaaatggtcgattccatcgatccaaatcaaaaagaagaataaaaaaatatttgtgaaagaaaaaaggg(T)10	93	128079	128171
39	p1	(C)10	10	134331	134340
40	p1	(A)13	13	141098	141110
41	p2	(AT)5	10	153258	153267
c: compound repeat
p1: mononucleotide (monomeric) SSR
p2: dinucleotide SSR
p3: trinucleotide SSR
p4: tetranucleotide SSR
p5: pentanucleotide SSR
p6: hexanucleotide SSR

## Sheet: Lysionotus sulphureoides
Unit size	Number of SSRs
mono-	26
Di-	5
Tri-	3
Tetra-	6
Penta-	1
Repeats	3	4	5	6	7	8	9	10	11	12	13	14	total
A/T	-	-	-	-	-	-	-	14	5	1	1	3	24
C/G	-	-	-	-	-	-	-	-	-	2	-	-	2
AT/AT	-	-	3	1	-	1	-	-	-	-	-	-	5
AAG/CTT	-	1	-	-	-	-	-	-	-	-	-	-	1
AAT/ATT	-	2	-	-	-	-	-	-	-	-	-	-	2
AAAC/GTTT	1	-	-	-	-	-	-	-	-	-	-	-	1
AAAG/CTTT	1	-	-	-	-	-	-	-	-	-	-	-	1
AAAT/ATTT	2	-	-	-	-	-	-	-	-	-	-	-	2
AATC/ATTG	1	-	-	-	-	-	-	-	-	-	-	-	1
AGAT/ATCT	1	-	-	-	-	-	-	-	-	-	-	-	1
AAAAT/ATTTT	1	-	-	-	-	-	-	-	-	-	-	-	1
SSR nr.	SSR type	SSR	size	start	end
1	p4	(TTCT)3	12	185	196
2	p1	(T)10	10	1949	1958
3	c	(TAT)4atatagaatatagaagatacgtttacgaagttgttcca(ATTG)3	62	5893	5954
4	p1	(A)10	10	9294	9303
5	p1	(T)12	12	13190	13201
6	p1	(A)10	10	14777	14786
7	p1	(T)13	13	18666	18678
8	p2	(AT)5	10	20045	20054
9	p1	(A)10	10	27815	27824
10	p1	(T)10	10	28669	28678
11	p4	(TCTA)3	12	32430	32441
12	p1	(A)10	10	32764	32773
13	p3	(TTC)4	12	35519	35530
14	p2	(AT)6	12	36639	36650
15	p1	(A)11	11	44878	44888
16	p2	(TA)8	16	46835	46850
17	p1	(A)10	10	47534	47543
18	p1	(A)10	10	48786	48795
19	p1	(T)10	10	52255	52264
20	c*	(T)11caagcgtggaaaccccagaaccagaagtagtaggattaattatcataag(AAT)4(AATA)3*	81	55095	55175
21	p4	(AAAC)3	12	68734	68745
22	p1	(A)11	11	77862	77872
23	p1	(T)11	11	81264	81274
24	p1	(T)14	14	81875	81888
25	p1	(A)11	11	82506	82516
26	c	(T)10ctttatcataaggtttatctcctactaataaatcataaatatctatcca(T)10	69	84382	84450
27	p2	(TA)5	10	85341	85350
28	p1	(T)14	14	97499	97512
29	p1	(G)12	12	104270	104281
30	p4	(AATA)3	12	115462	115473
31	p5	(ATTTT)3	15	118416	118430
32	p1	(T)10	10	119541	119550
33	c	(T)10gtagcgaaatggtcgattccatcgatccaaatcaaaaagaagaatcaaaaaatatttgtgaaagaaaaagggg(T)10	93	127710	127802
34	p1	(C)12	12	133962	133973
35	p1	(A)14	14	140731	140744
36	p2	(AT)5	10	152892	152901
c: compound repeat
p1: mononucleotide (monomeric) SSR
p2: dinucleotide SSR
p3: trinucleotide SSR
p4: tetranucleotide SSR
p5: pentanucleotide SSR
p6: hexanucleotide SSR

## Sheet: Lysionotus pubescens
Unit size	Number of SSRs
mono-	24
Di-	5
Tri-	3
Tetra-	6
Penta-	1
Repeats	3	4	5	6	7	8	9	10	11	12	13	total
A/T	-	-	-	-	-	-	-	17	3	-	3	23
C/G	-	-	-	-	-	-	-	-	1	-	-	1
AT/AT	-	-	3	1	-	1	-	-	-	-	-	5
AAG/CTT	-	1	-	-	-	-	-	-	-	-	-	1
AAT/ATT	-	2	-	-	-	-	-	-	-	-	-	2
AAAC/GTTT	1	-	-	-	-	-	-	-	-	-	-	1
AAAG/CTTT	1	-	-	-	-	-	-	-	-	-	-	1
AAAT/ATTT	2	-	-	-	-	-	-	-	-	-	-	2
AATC/ATTG	1	-	-	-	-	-	-	-	-	-	-	1
AGAT/ATCT	1	-	-	-	-	-	-	-	-	-	-	1
AAAAT/ATTTT	1	-	-	-	-	-	-	-	-	-	-	1
SSR nr.	SSR type	SSR	size	start	end
1	p4	(TTCT)3	12	188	199
2	p1	(T)10	10	1954	1963
3	c	(TAT)4atatagaatatagaagatacgtttacgaagttgttcca(ATTG)3	62	5898	5959
4	p1	(T)10	10	13191	13200
5	p1	(C)11	11	16484	16494
6	p1	(T)13	13	18670	18682
7	p2	(AT)5	10	20049	20058
8	p1	(T)10	10	28664	28673
9	p1	(T)11	11	29430	29440
10	p4	(TCTA)3	12	32465	32476
11	p1	(A)10	10	32799	32808
12	p3	(TTC)4	12	35554	35565
13	p2	(AT)6	12	36669	36680
14	p1	(A)10	10	44913	44922
15	p2	(TA)8	16	46862	46877
16	p1	(A)10	10	47561	47570
17	p1	(T)10	10	52285	52294
18	c*	(T)11caagcgtggaaaccccagaaccagaagtagtaggattaattatcataag(AAT)4(AATA)3*	81	55123	55203
19	p1	(T)10	10	60394	60403
20	p4	(AAAC)3	12	68767	68778
21	p1	(A)10	10	71543	71552
22	p1	(T)11	11	80792	80802
23	p1	(T)10	10	82453	82462
24	c	(T)10ctttatcataaggtttatctcctactaataaatcataaatatctatcca(T)10	69	84425	84493
25	p2	(TA)5	10	85384	85393
26	p1	(A)10	10	97345	97354
27	p1	(T)13	13	97542	97554
28	p4	(AATA)3	12	115484	115495
29	p5	(ATTTT)3	15	118438	118452
30	p1	(T)10	10	119563	119572
31	c	(T)10gtagcgaaatggtcgattccatcgatccaaatcaaaaagaagaatcaaaaaatatttgtgaaagaaaaagggg(T)10	93	127705	127797
32	p1	(A)13	13	140717	140729
33	p1	(T)10	10	140917	140926
34	p2	(AT)5	10	152877	152886
c: compound repeat
p1: mononucleotide (monomeric) SSR
p2: dinucleotide SSR
p3: trinucleotide SSR
p4: tetranucleotide SSR
p5: pentanucleotide SSR
p6: hexanucleotide SSR

## Sheet: Lysionotus metuoensis
Unit size	Number of SSRs
mono-	23
Di-	5
Tri-	3
Tetra-	6
Penta-	1
Repeats	3	4	5	6	7	8	9	10	11	12	13	14	15	total
A/T	-	-	-	-	-	-	-	13	3	1	3	-	2	22
C/G	-	-	-	-	-	-	-	1	-	-	-	-	-	1
AT/AT	-	-	3	1	-	1	-	-	-	-	-	-	-	5
AAG/CTT	-	1	-	-	-	-	-	-	-	-	-	-	-	1
AAT/ATT	-	2	-	-	-	-	-	-	-	-	-	-	-	2
AAAC/GTTT	1	-	-	-	-	-	-	-	-	-	-	-	-	1
AAAG/CTTT	1	-	-	-	-	-	-	-	-	-	-	-	-	1
AAAT/ATTT	2	-	-	-	-	-	-	-	-	-	-	-	-	2
AATC/ATTG	1	-	-	-	-	-	-	-	-	-	-	-	-	1
AGAT/ATCT	1	-	-	-	-	-	-	-	-	-	-	-	-	1
AAAAT/ATTTT	1	-	-	-	-	-	-	-	-	-	-	-	-	1
SSR nr.	SSR type	SSR	size	start	end
1	p4	(TTCT)3	12	206	217
2	p1	(T)10	10	1970	1979
3	c	(TAT)4atatagaatatagaagatacgtttacgaagttgttcca(ATTG)3	62	5913	5974
4	p1	(A)10	10	10121	10130
5	p1	(T)10	10	13231	13240
6	p1	(T)13	13	18706	18718
7	p2	(AT)5	10	20085	20094
8	p4	(TCTA)3	12	32514	32525
9	p3	(TTC)4	12	35608	35619
10	p2	(AT)6	12	36728	36739
11	p1	(C)10	10	36940	36949
12	p1	(A)13	13	44960	44972
13	p2	(TA)8	16	46914	46929
14	p1	(A)12	12	47634	47645
15	p1	(T)10	10	52221	52230
16	c*	(T)11caagcgtggaaaccccagaaccagaagtagtaggattaattatcataag(AAT)4(AATA)3*	81	55176	55256
17	p1	(T)10	10	60447	60456
18	p1	(T)10	10	67072	67081
19	p4	(AAAC)3	12	68851	68862
20	p1	(T)11	11	80878	80888
21	p1	(T)11	11	81382	81392
22	p1	(T)13	13	81993	82005
23	p1	(A)10	10	82642	82651
24	p1	(T)10	10	84517	84526
25	p2	(TA)5	10	85475	85484
26	p1	(A)10	10	97436	97445
27	p1	(T)15	15	97633	97647
28	p4	(AATA)3	12	115596	115607
29	p5	(ATTTT)3	15	118550	118564
30	p1	(T)10	10	119675	119684
31	c	(T)10gtagcgaaatggtcgattccatcgatccaaatcaaaaagaagaatcaaaaaatatttgtgaaagaaaaagggg(T)10	93	127842	127934
32	p1	(A)15	15	140866	140880
33	p1	(T)10	10	141068	141077
34	p2	(AT)5	10	153028	153037
c: compound repeat
p1: mononucleotide (monomeric) SSR
p2: dinucleotide SSR
p3: trinucleotide SSR
p4: tetranucleotide SSR
p5: pentanucleotide SSR
p6: hexanucleotide SSR

## Sheet: Lysionotus kwangsiensis
Unit size	Number of SSRs
mono-	26
Di-	7
Tri-	2
Tetra-	7
Penta-	1
Repeats	3	4	5	6	7	8	9	10	11	12	13	total
A/T	-	-	-	-	-	-	-	15	4	-	3	22
C/G	-	-	-	-	-	-	-	1	3	-	-	4
AT/AT	-	-	3	3	-	1	-	-	-	-	-	7
AAT/ATT	-	2	-	-	-	-	-	-	-	-	-	2
AAAC/GTTT	1	-	-	-	-	-	-	-	-	-	-	1
AAAG/CTTT	1	-	-	-	-	-	-	-	-	-	-	1
AAAT/ATTT	2	-	-	-	-	-	-	-	-	-	-	2
AATC/ATTG	1	-	-	-	-	-	-	-	-	-	-	1
ACAT/ATGT	1	-	-	-	-	-	-	-	-	-	-	1
AGAT/ATCT	1	-	-	-	-	-	-	-	-	-	-	1
AAATT/AATTT	1	-	-	-	-	-	-	-	-	-	-	1
SSR nr.	SSR type	SSR	size	start	end
1	p4	(TTCT)3	12	179	190
2	p5	(AATTT)3	15	5056	5070
3	c	(TAT)4atatagaatatagaagatacgtttacgaagttgttcca(ATTG)3	62	5883	5944
4	p4	(ATAC)3	12	6884	6895
5	p1	(A)10	10	9537	9546
6	p1	(T)11	11	13438	13448
7	p1	(A)10	10	15025	15034
8	p1	(C)11	11	16731	16741
9	p1	(T)13	13	18917	18929
10	p2	(AT)5	10	20296	20305
11	p1	(A)10	10	27676	27685
12	p1	(T)10	10	28959	28968
13	p4	(TCTA)3	12	32785	32796
14	p1	(A)10	10	33120	33129
15	p1	(T)10	10	36087	36096
16	p2	(AT)6	12	36997	37008
17	p1	(C)10	10	37221	37230
18	p1	(A)10	10	45250	45259
19	p2	(TA)8	16	47202	47217
20	p1	(A)10	10	52835	52844
21	c*	(T)11caagcgtggaaaccccagaaccagaagtagtaggattaattatcataag(AAT)4(AATA)3*	81	55436	55516
22	p1	(T)10	10	60709	60718
23	p4	(AAAC)3	12	69118	69129
24	p1	(A)10	10	69563	69572
25	p1	(T)11	11	81134	81144
26	p1	(T)10	10	82794	82803
27	c	(T)10ctttatcataaggtttatctcctactaataaatcataaatatctatcca(T)10	69	84684	84752
28	p2	(TA)5	10	85643	85652
29	p2	(AT)6	12	86959	86970
30	p1	(T)13	13	97807	97819
31	p1	(G)11	11	104576	104586
32	p4	(AATA)3	12	115599	115610
33	p1	(T)10	10	119673	119682
34	p1	(T)11	11	125637	125647
35	p1	(T)10	10	127860	127869
36	p1	(C)11	11	134103	134113
37	p1	(A)13	13	140870	140882
38	p2	(AT)6	12	151719	151730
39	p2	(AT)5	10	153036	153045
c: compound repeat
p1: mononucleotide (monomeric) SSR
p2: dinucleotide SSR
p3: trinucleotide SSR
p4: tetranucleotide SSR
p5: pentanucleotide SSR
p6: hexanucleotide SSR

## Sheet: Lysionotus pauciflorus FJ
Unit size	Number of SSRs
mono-	24
Di-	7
Tri-	2
Tetra-	8
Penta-	1
Repeats	3	4	5	6	7	8	9	10	11	12	13	total
A/T	-	-	-	-	-	-	-	14	4	2	1	21
C/G	-	-	-	-	-	-	-	-	-	2	1	3
AT/AT	-	-	3	3	-	1	-	-	-	-	-	7
AAT/ATT	-	2	-	-	-	-	-	-	-	-	-	2
AAAC/GTTT	1	-	-	-	-	-	-	-	-	-	-	1
AAAG/CTTT	1	-	-	-	-	-	-	-	-	-	-	1
AAAT/ATTT	3	-	-	-	-	-	-	-	-	-	-	3
AATC/ATTG	1	-	-	-	-	-	-	-	-	-	-	1
ACAT/ATGT	1	-	-	-	-	-	-	-	-	-	-	1
AGAT/ATCT	1	-	-	-	-	-	-	-	-	-	-	1
AAAAT/ATTTT	1	-	-	-	-	-	-	-	-	-	-	1
SSR nr.	SSR type	SSR	size	start	end
1	p4	(TTCT)3	12	180	191
2	p4	(AATA)3	12	1632	1643
3	c	(TAT)4atatagaatatagaagatacgtttacgaagttgttcca(ATTG)3	62	5884	5945
4	p4	(ATAC)3	12	6885	6896
5	p1	(T)10	10	12783	12792
6	p1	(T)11	11	13452	13462
7	p1	(C)13	13	16744	16756
8	p1	(T)13	13	18932	18944
9	p2	(AT)5	10	20311	20320
10	p1	(A)10	10	27691	27700
11	p4	(TCTA)3	12	32785	32796
12	p1	(A)10	10	33120	33129
13	p2	(AT)6	12	36995	37006
14	p1	(A)10	10	45247	45256
15	p2	(TA)8	16	47186	47201
16	p1	(T)10	10	52455	52464
17	c*	(T)11caagcgtggaaaccccagaaccagaagtagtaggattaattatcataag(AAT)4(AATA)3*	81	55411	55491
18	p1	(A)10	10	65276	65285
19	p1	(T)10	10	67311	67320
20	p4	(AAAC)3	12	69096	69107
21	p1	(A)10	10	69541	69550
22	p1	(T)11	11	81118	81128
23	p1	(A)10	10	82872	82881
24	p1	(T)10	10	84741	84750
25	p2	(TA)5	10	85699	85708
26	p2	(AT)6	12	87015	87026
27	p1	(A)10	10	97666	97675
28	p1	(T)12	12	97863	97874
29	p1	(G)12	12	104636	104647
30	p4	(AATA)3	12	115808	115819
31	p5	(ATTTT)3	15	118762	118776
32	p1	(T)10	10	119887	119896
33	p1	(T)11	11	125851	125861
34	p1	(T)10	10	128074	128083
35	p1	(C)12	12	134317	134328
36	p1	(A)12	12	141090	141101
37	p1	(T)10	10	141289	141298
38	p2	(AT)6	12	151938	151949
39	p2	(AT)5	10	153255	153264
c: compound repeat
p1: mononucleotide (monomeric) SSR
p2: dinucleotide SSR
p3: trinucleotide SSR
p4: tetranucleotide SSR
p5: pentanucleotide SSR
p6: hexanucleotide SSR

[truncated: 14 more sheets: Lysionotus serratus , Lysionotus pterocaulis, Lysionotus gamosepalus, Lysionotus guiliangii, Lysionotus atropurpureus , Lysionotus pauciflorus YN, Lysionotus sp., Lysionotus heterophyllus GZ, Lysionotus levipes, L. heterophyllus var. mollis, Lysionotus chatungii, L. pauciflorus var. ikedae, Lysionotus forrestii, L. microphyllus var. omeiensis]
