# Supplementary material for: Comparative Analysis of Chloroplast Genome Between Widely Distributed and Locally Distributed Lysionotus (Gesneriaceae) Related Members
Source: Int J Mol Sci. 2025 Jul 22;26(15):7031. doi: 10.3390/ijms26157031 (PMC12345977; doi:10.3390/ijms26157031)
Supplement: Supplementary file 1 [file ijms-26-07031-s001.zip › Table S3. The details information of large repeat sequences in 24 Lysionotus chloroplast genomes.xls]

## Sheet: Lysionotus heterophyllus GX
1st length	1st position	Type	2nd length	2nd position	Distance	E-value
60	92120	F	60	-92138	19	1e-27
60	92120	P	60	146486	-1	9.01e-25
60	92138	P	60	146504	-1	9.01e-25
60	146486	F	60	146504	-1	9.01e-25
41	99119	F	41	120134	0	1.38e-15
41	120134	P	41	139524	0	1.38e-15
40	47225	P	40	47225	0	5.5e-15
46	92120	F	46	92156	-2	1.25e-14
46	92120	P	46	146482	-2	1.25e-14
46	92156	P	46	146518	-2	1.25e-14
46	146482	F	46	146518	-2	1.25e-14
39	44225	F	39	99121	-2	1.47e-10
39	44225	F	39	120136	-2	1.47e-10
39	44225	P	39	139524	-2	1.47e-10
41	39197	F	41	41421	-3	3.96e-10
30	8364	P	30	45951	0	5.77e-09
30	36860	P	30	36860	0	5.77e-09
31	64554	P	31	64554	-1	1.34e-07
35	94574	P	35	94574	-3	9.96e-07
35	94574	F	35	144075	-3	9.96e-07
35	144075	P	35	144075	-3	9.96e-07
33	60304	P	33	60311	-3	1.33e-05
30	13573	P	30	13573	-2	2.26e-05
30	107968	F	30	107999	-2	2.26e-05
30	107968	P	30	130655	-2	2.26e-05
30	107999	P	30	130686	-2	2.26e-05
30	130655	F	30	130686	-2	2.26e-05
31	28576	F	31	28589	-3	0.000175
30	8806	P	30	8847	-3	0.000632
30	9995	F	30	36981	-3	0.000632
30	44237	F	30	99133	-3	0.000632
30	44237	P	30	139521	-3	0.000632

## Sheet: Lysionotus aeschynanthoides
1st length	1st position	Type	2nd length	2nd position	Distance	E-value
60	92288	F	60	92306	0	5.01e-27
60	92288	P	60	146620	0	5.01e-27
60	92306	P	60	146638	0	5.01e-27
60	146620	F	60	146638	0	5.01e-27
42	92288	F	42	92324	0	3.44e-16
42	92288	P	42	146620	0	3.44e-16
42	92324	P	42	146656	0	3.44e-16
42	146620	F	42	146656	0	3.44e-16
41	99287	F	41	120281	0	1.38e-15
41	120281	P	41	139658	0	1.38e-15
40	47418	P	40	47418	0	5.51e-15
44	30152	F	44	30175	-2	1.83e-13
39	44430	F	39	99289	-2	1.47e-10
39	44430	F	39	120283	-2	1.47e-10
39	44430	P	39	139658	-2	1.47e-10
41	39395	F	41	41619	-3	3.97e-10
30	8528	P	30	46154	0	5.78e-09
30	37061	P	30	37061	0	5.78e-09
31	64748	P	31	64748	-1	1.34e-07
35	94742	P	35	94742	-3	9.97e-07
35	94742	F	35	144209	-3	9.97e-07
35	144209	P	35	144209	-3	9.97e-07
31	28755	F	31	28768	-2	6.05e-06
33	60497	P	33	60504	-3	1.33e-05
30	13759	P	30	13759	-2	2.26e-05
30	108133	F	30	108164	-2	2.26e-05
30	108133	P	30	130792	-2	2.26e-05
30	108164	P	30	130823	-2	2.26e-05
30	130792	F	30	130823	-2	2.26e-05
31	92288	F	31	92342	-3	0.000175
31	92288	P	31	146613	-3	0.000175
31	92342	P	31	146667	-3	0.000175
31	146616	F	31	146670	-3	0.000175
30	10178	F	30	37182	-3	0.000633
30	44442	F	30	99301	-3	0.000633
30	44442	P	30	139655	-3	0.000633

## Sheet: Lysionotus wilsonii
1st length	1st position	Type	2nd length	2nd position	Distance	E-value
60	92161	F	60	92179	-1	9.01e-25
60	92161	P	60	146521	-1	9.01e-25
60	92179	P	60	146539	-1	9.01e-25
60	146521	F	60	146539	-1	9.01e-25
41	99160	F	41	120171	0	1.38e-15
41	120171	P	41	139559	0	1.38e-15
40	47227	P	40	47227	0	5.5e-15
46	92161	F	46	92197	-2	1.25e-14
46	92161	P	46	146517	-2	1.25e-14
46	92197	P	46	146553	-2	1.25e-14
46	146517	F	46	146553	-2	1.25e-14
39	44231	F	39	99162	-2	1.47e-10
39	44231	F	39	120173	-2	1.47e-10
39	44231	P	39	139559	-2	1.47e-10
41	39203	F	41	41427	-3	3.96e-10
30	8360	P	30	45955	0	5.77e-09
30	36866	P	30	36866	0	5.77e-09
31	64556	P	31	64556	-1	1.34e-07
35	94615	P	35	94615	-3	9.96e-07
35	94615	F	35	144110	-3	9.96e-07
35	144110	P	35	144110	-3	9.96e-07
33	60305	P	33	60312	-3	1.33e-05
30	13570	P	30	13570	-2	2.26e-05
30	108008	F	30	108039	-2	2.26e-05
30	108008	P	30	130691	-2	2.26e-05
30	108039	P	30	130722	-2	2.26e-05
30	130691	F	30	130722	-2	2.26e-05
31	28582	F	31	28595	-3	0.000175
30	8802	P	30	8843	-3	0.000633
30	9991	F	30	36987	-3	0.000633
30	44243	F	30	99174	-3	0.000633
30	44243	P	30	139556	-3	0.000633

## Sheet: Lysionotus petelotii
1st length	1st position	Type	2nd length	2nd position	Distance	E-value
60	92176	F	60	92194	0	5.01e-27
60	92176	P	60	146535	0	5.01e-27
60	92194	P	60	146553	0	5.01e-27
60	146535	F	60	146553	0	5.01e-27
42	92176	F	42	92212	0	3.44e-16
42	92176	P	42	146535	0	3.44e-16
42	92212	P	42	146571	0	3.44e-16
42	146535	F	42	146571	0	3.44e-16
41	99178	F	41	120182	0	1.38e-15
41	120182	P	41	139570	0	1.38e-15
40	47301	P	40	47301	0	5.5e-15
40	112967	P	40	112967	0	5.5e-15
39	44304	F	39	99180	-2	1.47e-10
39	44304	F	39	120184	-2	1.47e-10
39	44304	P	39	139570	-2	1.47e-10
41	39276	F	41	41500	-3	3.96e-10
30	8552	P	30	46029	0	5.77e-09
30	36950	P	30	36950	0	5.77e-09
31	64664	P	31	64664	-1	1.34e-07
35	94630	P	35	94630	-3	9.96e-07
35	94630	F	35	144124	-3	9.96e-07
35	144124	P	35	144124	-3	9.96e-07
33	60414	P	33	60421	-3	1.33e-05
30	13751	P	30	13751	-2	2.26e-05
30	108035	F	30	108066	-2	2.26e-05
30	108035	P	30	130693	-2	2.26e-05
30	108066	P	30	130724	-2	2.26e-05
30	126846	F	30	126867	-2	2.26e-05
30	130693	F	30	130724	-2	2.26e-05
31	92176	F	31	92230	-3	0.000175
31	92176	P	31	146528	-3	0.000175
31	92230	P	31	146582	-3	0.000175
31	146531	F	31	146585	-3	0.000175
30	10175	F	30	37059	-3	0.000633
30	44316	F	30	99192	-3	0.000633
30	44316	P	30	139567	-3	0.000633

## Sheet: Lysionotus sessilifolius
1st length	1st position	Type	2nd length	2nd position	Distance	E-value
60	92273	F	60	92291	0	5.01e-27
60	92273	P	60	146627	0	5.01e-27
60	92291	P	60	146645	0	5.01e-27
60	146627	F	60	146645	0	5.01e-27
42	92273	F	42	92309	0	3.44e-16
42	92273	P	42	146627	0	3.44e-16
42	92309	P	42	146663	0	3.44e-16
42	146627	F	42	146663	0	3.44e-16
41	99273	F	41	120273	0	1.38e-15
41	120273	P	41	139664	0	1.38e-15
40	47297	P	40	47297	0	5.51e-15
39	44304	F	39	99275	-2	1.47e-10
39	44304	F	39	120275	-2	1.47e-10
39	44304	P	39	139664	-2	1.47e-10
41	113062	P	41	113062	-3	3.97e-10
30	8549	P	30	46025	0	5.78e-09
30	36948	P	30	36948	0	5.78e-09
31	64645	P	31	64645	-1	1.34e-07
35	39276	F	35	41500	-3	9.97e-07
35	94727	P	35	94727	-3	9.97e-07
35	94727	F	35	144216	-3	9.97e-07
35	144216	P	35	144216	-3	9.97e-07
33	60396	P	33	60403	-3	1.33e-05
30	13748	P	30	13748	-2	2.26e-05
30	126940	F	30	126961	-2	2.26e-05
31	82789	P	31	82789	-3	0.000175
31	92273	F	31	92327	-3	0.000175
31	92273	P	31	146620	-3	0.000175
31	92327	P	31	146674	-3	0.000175
31	146623	F	31	146677	-3	0.000175
30	10172	F	30	37057	-3	0.000633
30	44316	F	30	99287	-3	0.000633
30	44316	P	30	139661	-3	0.000633
30	108129	F	30	108160	-3	0.000633
30	108129	P	30	130788	-3	0.000633
30	108160	P	30	130819	-3	0.000633
30	115448	P	30	115484	-3	0.000633
30	130788	F	30	130819	-3	0.000633

## Sheet: Lysionotus sulphureoides
1st length	1st position	Type	2nd length	2nd position	Distance	E-value
60	91903	F	60	91921	0	4.99e-27
60	91903	P	60	146261	0	4.99e-27
60	91921	P	60	146279	0	4.99e-27
60	146261	F	60	146279	0	4.99e-27
42	91903	F	42	91939	0	3.43e-16
42	91903	P	42	146261	0	3.43e-16
42	91939	P	42	146297	0	3.43e-16
42	146261	F	42	146297	0	3.43e-16
41	98904	F	41	119917	0	1.37e-15
41	119917	P	41	139297	0	1.37e-15
40	46982	P	40	46982	0	5.48e-15
39	43983	F	39	98906	-2	1.46e-10
39	43983	F	39	119919	-2	1.46e-10
39	43983	P	39	139297	-2	1.46e-10
41	38955	F	41	41179	-3	3.95e-10
30	8266	P	30	45710	0	5.75e-09
30	13463	P	30	13463	0	5.75e-09
30	36629	P	30	36629	0	5.75e-09
31	64298	P	31	64298	-1	1.34e-07
35	94357	P	35	94357	-3	9.93e-07
35	94357	F	35	143850	-3	9.93e-07
35	143850	P	35	143850	-3	9.93e-07
30	107762	F	30	107793	-2	2.25e-05
30	107762	P	30	130419	-2	2.25e-05
30	107793	P	30	130450	-2	2.25e-05
30	130419	F	30	130450	-2	2.25e-05
31	91903	F	31	91957	-3	0.000175
31	91903	P	31	146254	-3	0.000175
31	91957	P	31	146308	-3	0.000175
31	146257	F	31	146311	-3	0.000175
30	9890	F	30	36738	-3	0.00063
30	43995	F	30	98918	-3	0.00063
30	43995	P	30	139294	-3	0.00063

## Sheet: Lysionotus pubescens
1st length	1st position	Type	2nd length	2nd position	Distance	E-value
60	91946	F	60	91964	0	4.99e-27
60	91946	P	60	146246	0	4.99e-27
60	91964	P	60	146264	0	4.99e-27
60	146246	F	60	146264	0	4.99e-27
42	91946	F	42	91982	0	3.43e-16
42	91946	P	42	146246	0	3.43e-16
42	91982	P	42	146282	0	3.43e-16
42	146246	F	42	146282	0	3.43e-16
41	98945	F	41	119939	0	1.37e-15
41	119939	P	41	139284	0	1.37e-15
40	47009	P	40	47009	0	5.48e-15
39	44018	F	39	98947	-2	1.46e-10
39	44018	F	39	119941	-2	1.46e-10
39	44018	P	39	139284	-2	1.46e-10
41	38985	F	41	41209	-3	3.95e-10
30	8270	P	30	45737	0	5.75e-09
30	13462	P	30	13462	0	5.75e-09
31	64328	P	31	64328	-1	1.34e-07
35	94400	P	35	94400	-3	9.92e-07
35	94400	F	35	143835	-3	9.92e-07
35	143835	P	35	143835	-3	9.92e-07
33	60113	P	33	60120	-3	1.32e-05
30	36659	P	30	36659	-2	2.25e-05
30	107795	F	30	107826	-2	2.25e-05
30	107795	P	30	130414	-2	2.25e-05
30	107826	P	30	130445	-2	2.25e-05
30	130414	F	30	130445	-2	2.25e-05
31	91946	F	31	92000	-3	0.000174
31	91946	P	31	146239	-3	0.000174
31	92000	P	31	146293	-3	0.000174
31	146242	F	31	146296	-3	0.000174
30	9892	F	30	36768	-3	0.00063
30	44030	F	30	98959	-3	0.00063
30	44030	P	30	139281	-3	0.00063

## Sheet: Lysionotus metuoensis
1st length	1st position	Type	2nd length	2nd position	Distance	E-value
60	92037	F	60	92055	0	5e-27
60	92037	P	60	146397	0	5e-27
60	92055	P	60	146415	0	5e-27
60	146397	F	60	146415	0	5e-27
42	92037	F	42	92073	0	3.43e-16
42	92037	P	42	146397	0	3.43e-16
42	92073	P	42	146433	0	3.43e-16
42	146397	F	42	146433	0	3.43e-16
41	99044	F	41	120051	0	1.37e-15
41	120051	P	41	139427	0	1.37e-15
38	47062	P	38	47062	0	8.79e-14
39	44074	F	39	99046	-2	1.47e-10
39	44074	F	39	120053	-2	1.47e-10
39	44074	P	39	139427	-2	1.47e-10
41	39045	F	41	41269	-3	3.95e-10
30	8287	P	30	45788	0	5.76e-09
30	13503	P	30	13503	0	5.76e-09
30	36718	P	30	36718	0	5.76e-09
31	64414	P	31	64414	-1	1.34e-07
35	94491	P	35	94491	-3	9.94e-07
35	94491	F	35	143986	-3	9.94e-07
35	143986	P	35	143986	-3	9.94e-07
32	47533	F	32	47554	-2	1.61e-06
33	60166	P	33	60173	-3	1.33e-05
30	107900	F	30	107931	-2	2.26e-05
30	107900	P	30	130551	-2	2.26e-05
30	107931	P	30	130582	-2	2.26e-05
30	130551	F	30	130582	-2	2.26e-05
31	92037	F	31	92091	-3	0.000175
31	92037	P	31	146390	-3	0.000175
31	92091	P	31	146444	-3	0.000175
31	146393	F	31	146447	-3	0.000175
30	9926	F	30	36827	-3	0.000632
30	44086	F	30	99058	-3	0.000632
30	44086	P	30	139424	-3	0.000632

## Sheet: Lysionotus kwangsiensis
1st length	1st position	Type	2nd length	2nd position	Distance	E-value
60	92211	F	60	92229	0	5e-27
60	92211	P	60	146399	0	5e-27
60	92229	P	60	146417	0	5e-27
60	146399	F	60	146417	0	5e-27
42	92211	F	42	92247	0	3.43e-16
42	92211	P	42	146399	0	3.43e-16
42	92247	P	42	146435	0	3.43e-16
42	146399	F	42	146435	0	3.43e-16
41	99211	F	41	120049	0	1.37e-15
41	120049	P	41	139436	0	1.37e-15
40	47349	P	40	47349	0	5.5e-15
39	44354	F	39	99213	-2	1.47e-10
39	44354	F	39	120051	-2	1.47e-10
39	44354	P	39	139436	-2	1.47e-10
41	39325	F	41	41549	-3	3.95e-10
30	8502	P	30	46077	0	5.76e-09
30	36987	P	30	36987	0	5.76e-09
31	64678	P	31	64678	-1	1.34e-07
35	94665	P	35	94665	-3	9.94e-07
35	94665	F	35	143988	-3	9.94e-07
35	143988	P	35	143988	-3	9.94e-07
33	60428	P	33	60435	-3	1.33e-05
30	13711	P	30	13711	-2	2.26e-05
30	108058	F	30	108089	-2	2.26e-05
30	108058	P	30	130569	-2	2.26e-05
30	108089	P	30	130600	-2	2.26e-05
30	130569	F	30	130600	-2	2.26e-05
31	28704	F	31	28717	-3	0.000175
31	92211	F	31	92265	-3	0.000175
31	92211	P	31	146392	-3	0.000175
31	92265	P	31	146446	-3	0.000175
31	146395	F	31	146449	-3	0.000175
30	8944	P	30	8985	-3	0.000632
30	10133	F	30	37108	-3	0.000632
30	44366	F	30	99225	-3	0.000632
30	44366	P	30	139433	-3	0.000632

## Sheet: Lysionotus pauciflorus FJ
1st length	1st position	Type	2nd length	2nd position	Distance	E-value
60	92267	F	60	92285	0	5.01e-27
60	92267	P	60	146618	0	5.01e-27
60	92285	P	60	146636	0	5.01e-27
60	146618	F	60	146636	0	5.01e-27
42	92267	F	42	92303	0	3.44e-16
42	92267	P	42	146618	0	3.44e-16
42	92303	P	42	146654	0	3.44e-16
42	146618	F	42	146654	0	3.44e-16
41	99270	F	41	120263	0	1.38e-15
41	120263	P	41	139652	0	1.38e-15
40	47333	P	40	47333	0	5.51e-15
39	44350	F	39	99272	-2	1.47e-10
39	44350	F	39	120265	-2	1.47e-10
39	44350	P	39	139652	-2	1.47e-10
41	39322	F	41	41546	-3	3.97e-10
30	8508	P	30	46073	0	5.78e-09
30	36985	P	30	36985	0	5.78e-09
31	64654	P	31	64654	-1	1.34e-07
35	94721	P	35	94721	-3	9.97e-07
35	94721	F	35	144207	-3	9.97e-07
35	144207	P	35	144207	-3	9.97e-07
33	60404	P	33	60411	-3	1.33e-05
30	13725	P	30	13725	-2	2.26e-05
30	108119	F	30	108150	-2	2.26e-05
30	108119	P	30	130783	-2	2.26e-05
30	108150	P	30	130814	-2	2.26e-05
30	130783	F	30	130814	-2	2.26e-05
31	92267	F	31	92321	-3	0.000175
31	92267	P	31	146611	-3	0.000175
31	92321	P	31	146665	-3	0.000175
31	146614	F	31	146668	-3	0.000175
30	8959	P	30	9000	-3	0.000633
30	10146	F	30	37106	-3	0.000633
30	44362	F	30	99284	-3	0.000633
30	44362	P	30	139649	-3	0.000633

[truncated: 14 more sheets: Lysionotus serratus , Lysionotus perocaulis, Lysionotus gamosepalus, Lysionotus guiliangii, Lysionotus atropurpureus , Lysionotus pauciflorus YN, Lysionotus sp., Lysionotus heterophyllus GZ, Lysionotus levipes, L. heterophyllus var. mollis, Lysionotus chatungii, L. pauciflorus var. ikedae, Lysionotus forrestii, L. microphyllus var. emeiensis]
