# Supplementary material for: Comparative Analysis of Chloroplast Genome Between Widely Distributed and Locally Distributed Lysionotus (Gesneriaceae) Related Members
Source: Int J Mol Sci. 2025 Jul 22;26(15):7031. doi: 10.3390/ijms26157031 (PMC12345977; doi:10.3390/ijms26157031)
Supplement: Supplementary file 1 [file ijms-26-07031-s001.zip › Table S4. Codon usage and RSCU of 24 Lysionotus chloroplast genome.xlsx]

## Sheet: Observed Frequency
Codon	AA	Lysionotus heterophyllus GX	Lysionotus aeschynanthoides	Lysionotus wilsonii	Lysionotus petelotii	Lysionotus sessilifolius	Lysionotus sulphureoides	Lysionotus pubescens	Lysionotus metuoensis	Lysionotus kwangsiensis	Lysionotus pauciflorus FJ	Lysionotus serratus	Lysionotus pterocaulis	Lysionotus gamosepalus	Lysionotus guiliangii	Lysionotus atropurpureus	Lysionotus pauciflorus YN	Lysionotus sp.	Lysionotus heterophyllus GZ	Lysionotus levipes	Lysionotus heterophyllus var. mollis	Lysionotus chatungii	Lysionotus pauciflorus var. ikedae	Lysionotus forrestii	Lysionotus microphyllus var. omeiensis
UAA	*	41	44	44	44	44	41	44	44	44	44	42	44	44	44	88	41	44	44	44	44	44	44	44	44
UAG	*	27	25	25	25	25	27	25	25	25	25	27	24	25	25	50	27	25	25	25	25	25	25	25	25
UGA	*	18	18	19	18	19	18	19	19	18	19	18	19	19	18	38	18	19	19	19	18	19	18	19	19
GCA	A	591	589	594	589	593	587	590	590	604	594	605	590	593	588	1182	587	591	594	591	604	587	593	593	594
GCC	A	228	229	231	229	232	232	236	238	230	230	231	229	230	229	472	227	237	230	236	230	237	227	232	231
GCG	A	400	400	403	403	401	400	404	402	408	403	409	401	402	403	806	401	402	404	403	408	406	401	401	404
GCU	A	135	135	136	136	137	136	136	140	134	136	143	133	138	136	274	141	140	135	138	134	136	134	137	136
UGC	C	204	205	206	207	210	209	211	209	214	206	219	205	210	207	420	204	209	206	209	214	209	204	210	206
UGU	C	81	80	83	78	81	78	81	82	85	83	83	80	81	78	162	81	82	83	82	85	81	81	81	83
GAC	D	783	792	791	789	791	785	790	790	868	795	875	792	793	790	1578	783	790	792	790	868	785	791	791	792
GAU	D	197	196	197	196	196	197	196	195	209	196	210	196	195	195	392	196	195	196	196	209	197	196	196	196
GAA	E	959	962	973	962	970	954	973	970	1017	973	1028	963	971	960	1942	955	970	973	970	1017	973	962	970	973
GAG	E	283	283	285	286	289	287	288	291	326	285	337	284	291	287	578	283	291	285	291	326	285	282	289	285
UUC	F	919	920	938	923	935	920	935	934	974	938	988	922	935	924	1872	920	934	940	934	974	933	928	935	937
UUU	F	461	466	474	463	469	458	473	472	522	480	519	464	472	462	942	462	472	474	472	522	468	463	469	475
GGA	G	571	566	577	568	576	570	574	578	582	575	585	566	577	567	1150	567	578	577	577	583	580	568	576	577
GGC	G	166	167	167	167	170	166	171	168	167	170	172	167	170	168	338	171	168	167	168	167	169	168	170	167
GGG	G	677	679	686	684	689	683	687	687	709	684	717	678	687	685	1376	678	687	685	686	709	686	678	689	685
GGU	G	294	295	296	289	291	290	292	292	318	295	315	295	293	289	584	297	292	296	293	317	293	295	291	296
CAC	H	437	441	447	438	443	436	447	446	468	448	465	442	444	435	894	436	446	447	445	468	445	441	443	447
CAU	H	116	117	122	118	122	116	122	122	131	120	131	117	121	117	244	115	122	122	123	131	124	116	122	122
AUA	I	1035	1045	1054	1045	1057	1039	1053	1054	1095	1059	1103	1050	1058	1045	2092	1045	1054	1053	1056	1094	1052	1044	1057	1054
AUC	I	442	442	444	443	445	438	443	440	482	446	478	441	439	444	890	438	440	444	439	482	439	441	446	444
AUU	I	653	650	666	660	666	655	668	663	682	669	693	651	672	662	1338	650	663	668	663	682	669	652	666	666
AAA	K	972	988	997	994	1007	981	1001	1004	1046	996	1058	989	1005	992	2012	990	1004	1000	1005	1046	1013	984	1006	995
AAG	K	318	322	332	324	331	322	331	331	373	336	376	323	331	322	660	323	331	331	329	373	326	325	331	334
CUA	L	843	845	855	846	865	848	862	858	867	855	880	847	863	850	1724	837	858	855	859	867	865	848	865	855
CUC	L	522	517	525	517	522	515	519	524	572	523	567	516	521	513	1044	517	524	526	523	572	522	515	522	525
CUG	L	569	571	572	564	574	571	576	573	598	573	602	571	572	566	1150	564	573	573	571	598	573	568	574	571
CUU	L	161	161	170	157	165	157	163	165	179	167	181	160	165	157	322	162	165	167	166	179	163	162	165	170
UUA	L	370	373	381	370	377	370	377	384	389	381	389	373	377	370	760	372	384	380	384	389	380	372	377	381
UUG	L	164	166	167	160	167	164	165	166	185	167	184	165	165	160	334	163	166	167	166	185	165	163	167	167
AUG	M	610	604	621	603	615	607	617	617	640	617	645	605	618	603	1236	607	617	622	617	641	618	604	615	621
AAC	N	887	882	897	877	896	885	894	895	976	894	984	882	895	883	1792	889	896	899	897	975	893	880	896	897
AAU	N	262	262	271	267	273	264	270	275	290	270	296	264	275	266	542	264	274	269	273	291	274	262	273	271
CCA	P	400	403	404	408	407	400	403	403	430	404	436	404	408	406	804	403	403	404	404	430	406	402	407	405
CCC	P	196	199	203	202	206	203	211	211	202	204	207	199	205	201	422	202	211	203	211	202	211	200	206	203
CCG	P	302	304	308	302	306	302	305	305	316	308	314	304	306	303	610	297	305	308	305	315	305	305	306	308
CCU	P	131	132	133	130	134	132	133	135	150	133	149	133	132	129	268	132	135	133	135	151	134	132	134	133
CAA	Q	654	652	657	645	653	649	653	653	712	657	711	652	652	647	1306	648	653	658	653	712	655	651	653	657
CAG	Q	198	201	202	204	206	199	205	203	211	203	213	201	203	204	406	201	203	201	203	211	202	201	206	202
AGA	R	332	337	337	336	337	333	335	336	350	339	354	337	338	337	670	336	336	337	336	350	337	337	337	337
AGG	R	97	96	96	96	98	95	96	97	105	94	105	96	98	96	194	95	97	98	97	105	96	94	98	96
CGA	R	361	363	367	360	365	360	366	366	383	367	383	363	365	362	730	360	366	367	366	383	367	362	364	367
CGC	R	107	108	109	109	111	107	111	111	118	109	123	108	111	109	224	107	111	109	111	118	111	107	112	109
CGG	R	440	447	453	440	444	438	451	450	494	455	488	447	449	435	898	441	450	453	450	494	448	448	445	453
CGU	R	142	140	140	143	145	146	145	146	169	141	176	139	144	143	292	139	146	139	146	169	146	140	145	140
AGC	S	545	546	553	542	553	547	553	552	596	551	598	548	550	544	1104	541	552	553	552	595	551	543	553	553
AGU	S	296	295	297	291	298	297	298	299	330	297	339	294	299	293	600	293	299	298	299	330	298	292	298	297
UCA	S	396	393	400	397	400	393	397	396	425	400	432	395	401	395	790	397	396	401	396	425	393	395	400	400
UCC	S	170	172	173	168	169	168	170	169	199	172	194	173	168	169	340	172	169	171	169	199	173	171	169	173
UCG	S	402	404	410	403	408	403	407	407	422	408	427	404	407	403	816	408	407	409	407	422	406	403	408	410
UCU	S	101	101	101	98	99	100	98	100	113	101	112	102	100	98	200	102	100	101	100	113	98	100	99	101
ACA	T	531	535	542	534	536	528	537	537	551	541	556	534	541	533	1080	531	537	543	536	550	541	534	536	542
ACC	T	225	226	231	226	232	225	228	228	234	230	238	226	231	226	458	226	228	230	228	234	231	227	232	231
ACG	T	383	383	388	386	391	386	391	394	396	386	400	383	391	387	782	387	394	387	395	396	391	385	392	388
ACU	T	125	129	128	133	136	129	136	135	139	133	143	129	133	133	266	125	135	130	135	140	133	128	135	128
GUA	V	511	509	513	507	510	511	512	513	534	513	535	510	510	505	1030	510	513	513	513	534	514	511	510	513
GUC	V	146	146	153	151	156	148	154	155	160	149	168	145	156	151	310	147	155	154	153	160	152	150	155	153
GUG	V	510	523	527	513	522	507	526	525	537	528	533	523	522	514	1048	514	525	526	527	537	523	517	522	527
GUU	V	170	171	173	174	175	172	177	174	181	174	188	172	175	175	352	171	174	173	176	181	177	169	175	173
UGG	W	417	415	422	416	419	417	420	419	455	421	459	415	418	416	838	418	419	421	419	455	418	418	419	422
UAC	Y	749	751	763	758	765	750	763	765	797	766	803	752	767	758	1534	756	765	761	766	798	767	752	765	763
UAU	Y	177	176	180	174	176	174	178	178	184	180	181	175	176	173	354	178	178	180	177	184	179	177	176	180
Total

## Sheet: RSCU
Codon	AA	Lysionotus heterophyllus GX	Lysionotus aeschynanthoides	Lysionotus wilsonii	Lysionotus petelotii	Lysionotus sessilifolius	Lysionotus sulphureoides	Lysionotus pubescens	Lysionotus metuoensis	Lysionotus kwangsiensis	Lysionotus pauciflorus FJ	Lysionotus serratus	Lysionotus pterocaulis	Lysionotus gamosepalus	Lysionotus guiliangii	Lysionotus atropurpureus	Lysionotus pauciflorus YN	Lysionotus sp.	Lysionotus heterophyllus GZ	Lysionotus levipes	Lysionotus heterophyllus var. mollis	Lysionotus chatungii	Lysionotus pauciflorus var. ikedae	Lysionotus forrestii	Lysionotus microphyllus var. omeiensis
UAA	*	1.43	1.52	1.5	1.52	1.5	1.43	1.5	1.5	1.52	1.5	1.45	1.52	1.5	1.52	1.5	1.43	1.5	1.5	1.5	1.52	1.5	1.52	1.5	1.5
UAG	*	0.94	0.86	0.85	0.86	0.85	0.94	0.85	0.85	0.86	0.85	0.93	0.83	0.85	0.86	0.85	0.94	0.85	0.85	0.85	0.86	0.85	0.86	0.85	0.85
UGA	*	0.63	0.62	0.65	0.62	0.65	0.63	0.65	0.65	0.62	0.65	0.62	0.66	0.65	0.62	0.65	0.63	0.65	0.65	0.65	0.62	0.65	0.62	0.65	0.65
GCA	A	1.75	1.74	1.74	1.74	1.74	1.73	1.73	1.72	1.76	1.74	1.74	1.74	1.74	1.73	1.73	1.73	1.73	1.74	1.73	1.76	1.72	1.75	1.74	1.74
GCC	A	0.67	0.68	0.68	0.68	0.68	0.68	0.69	0.69	0.67	0.67	0.67	0.68	0.67	0.68	0.69	0.67	0.69	0.67	0.69	0.67	0.69	0.67	0.68	0.68
GCG	A	1.18	1.18	1.18	1.19	1.18	1.18	1.18	1.17	1.19	1.18	1.18	1.19	1.18	1.19	1.18	1.18	1.17	1.19	1.18	1.19	1.19	1.18	1.18	1.18
GCU	A	0.4	0.4	0.4	0.4	0.4	0.4	0.4	0.41	0.39	0.4	0.41	0.39	0.4	0.4	0.4	0.42	0.41	0.4	0.4	0.39	0.4	0.4	0.4	0.4
UGC	C	1.43	1.44	1.43	1.45	1.44	1.46	1.45	1.44	1.43	1.43	1.45	1.44	1.44	1.45	1.44	1.43	1.44	1.43	1.44	1.43	1.44	1.43	1.44	1.43
UGU	C	0.57	0.56	0.57	0.55	0.56	0.54	0.55	0.56	0.57	0.57	0.55	0.56	0.56	0.55	0.56	0.57	0.56	0.57	0.56	0.57	0.56	0.57	0.56	0.57
GAC	D	1.6	1.6	1.6	1.6	1.6	1.6	1.6	1.6	1.61	1.6	1.61	1.6	1.61	1.6	1.6	1.6	1.6	1.6	1.6	1.61	1.6	1.6	1.6	1.6
GAU	D	0.4	0.4	0.4	0.4	0.4	0.4	0.4	0.4	0.39	0.4	0.39	0.4	0.39	0.4	0.4	0.4	0.4	0.4	0.4	0.39	0.4	0.4	0.4	0.4
GAA	E	1.54	1.55	1.55	1.54	1.54	1.54	1.54	1.54	1.51	1.55	1.51	1.54	1.54	1.54	1.54	1.54	1.54	1.55	1.54	1.51	1.55	1.55	1.54	1.55
GAG	E	0.46	0.45	0.45	0.46	0.46	0.46	0.46	0.46	0.49	0.45	0.49	0.46	0.46	0.46	0.46	0.46	0.46	0.45	0.46	0.49	0.45	0.45	0.46	0.45
UUC	F	1.33	1.33	1.33	1.33	1.33	1.34	1.33	1.33	1.3	1.32	1.31	1.33	1.33	1.33	1.33	1.33	1.33	1.33	1.33	1.3	1.33	1.33	1.33	1.33
UUU	F	0.67	0.67	0.67	0.67	0.67	0.66	0.67	0.67	0.7	0.68	0.69	0.67	0.67	0.67	0.67	0.67	0.67	0.67	0.67	0.7	0.67	0.67	0.67	0.67
GGA	G	1.34	1.33	1.34	1.33	1.33	1.33	1.33	1.34	1.31	1.33	1.31	1.33	1.34	1.33	1.33	1.32	1.34	1.34	1.34	1.31	1.34	1.33	1.33	1.34
GGC	G	0.39	0.39	0.39	0.39	0.39	0.39	0.4	0.39	0.38	0.39	0.38	0.39	0.39	0.39	0.39	0.4	0.39	0.39	0.39	0.38	0.39	0.39	0.39	0.39
GGG	G	1.59	1.59	1.59	1.6	1.6	1.6	1.59	1.59	1.6	1.59	1.6	1.59	1.59	1.6	1.6	1.58	1.59	1.59	1.59	1.6	1.59	1.59	1.6	1.59
GGU	G	0.69	0.69	0.69	0.68	0.67	0.68	0.68	0.68	0.72	0.68	0.7	0.69	0.68	0.68	0.68	0.69	0.68	0.69	0.68	0.71	0.68	0.69	0.67	0.69
CAC	H	1.58	1.58	1.57	1.58	1.57	1.58	1.57	1.57	1.56	1.58	1.56	1.58	1.57	1.58	1.57	1.58	1.57	1.57	1.57	1.56	1.56	1.58	1.57	1.57
CAU	H	0.42	0.42	0.43	0.42	0.43	0.42	0.43	0.43	0.44	0.42	0.44	0.42	0.43	0.42	0.43	0.42	0.43	0.43	0.43	0.44	0.44	0.42	0.43	0.43
AUA	I	1.46	1.47	1.46	1.46	1.46	1.46	1.46	1.47	1.45	1.46	1.46	1.47	1.46	1.46	1.45	1.47	1.47	1.46	1.47	1.45	1.46	1.47	1.46	1.46
AUC	I	0.62	0.62	0.62	0.62	0.62	0.62	0.61	0.61	0.64	0.62	0.63	0.62	0.61	0.62	0.62	0.62	0.61	0.62	0.61	0.64	0.61	0.62	0.62	0.62
AUU	I	0.92	0.91	0.92	0.92	0.92	0.92	0.93	0.92	0.91	0.92	0.91	0.91	0.93	0.92	0.93	0.91	0.92	0.93	0.92	0.91	0.93	0.92	0.92	0.92
AAA	K	1.51	1.51	1.5	1.51	1.51	1.51	1.5	1.5	1.47	1.5	1.48	1.51	1.5	1.51	1.51	1.51	1.5	1.5	1.51	1.47	1.51	1.5	1.5	1.5
AAG	K	0.49	0.49	0.5	0.49	0.49	0.49	0.5	0.5	0.53	0.5	0.52	0.49	0.5	0.49	0.49	0.49	0.5	0.5	0.49	0.53	0.49	0.5	0.5	0.5
CUA	L	1.92	1.93	1.92	1.94	1.94	1.94	1.94	1.93	1.86	1.92	1.88	1.93	1.94	1.95	1.94	1.92	1.93	1.92	1.93	1.86	1.95	1.94	1.94	1.92
CUC	L	1.19	1.18	1.18	1.19	1.17	1.18	1.17	1.18	1.23	1.18	1.21	1.18	1.17	1.18	1.17	1.19	1.18	1.18	1.18	1.23	1.17	1.18	1.17	1.18
CUG	L	1.3	1.3	1.29	1.29	1.29	1.31	1.3	1.29	1.29	1.29	1.29	1.3	1.29	1.3	1.29	1.29	1.29	1.29	1.28	1.29	1.29	1.3	1.29	1.28
CUU	L	0.37	0.37	0.38	0.36	0.37	0.36	0.37	0.37	0.38	0.38	0.39	0.36	0.37	0.36	0.36	0.37	0.37	0.38	0.37	0.38	0.37	0.37	0.37	0.38
UUA	L	0.84	0.85	0.86	0.85	0.85	0.85	0.85	0.86	0.84	0.86	0.83	0.85	0.85	0.85	0.85	0.85	0.86	0.85	0.86	0.84	0.85	0.85	0.85	0.86
UUG	L	0.37	0.38	0.38	0.37	0.38	0.37	0.37	0.37	0.4	0.38	0.39	0.38	0.37	0.37	0.38	0.37	0.37	0.38	0.37	0.4	0.37	0.37	0.38	0.38
AUG	M	1	1	1	1	1	1	1	1	1	1	1	1	1	1	1	1	1	1	1	1	1	1	1	1
AAC	N	1.54	1.54	1.54	1.53	1.53	1.54	1.54	1.53	1.54	1.54	1.54	1.54	1.53	1.54	1.54	1.54	1.53	1.54	1.53	1.54	1.53	1.54	1.53	1.54
AAU	N	0.46	0.46	0.46	0.47	0.47	0.46	0.46	0.47	0.46	0.46	0.46	0.46	0.47	0.46	0.46	0.46	0.47	0.46	0.47	0.46	0.47	0.46	0.47	0.46
CCA	P	1.55	1.55	1.54	1.57	1.55	1.54	1.53	1.53	1.57	1.54	1.58	1.55	1.55	1.56	1.53	1.56	1.53	1.54	1.53	1.57	1.54	1.55	1.55	1.54
CCC	P	0.76	0.77	0.77	0.78	0.78	0.78	0.8	0.8	0.74	0.78	0.75	0.77	0.78	0.77	0.8	0.78	0.8	0.77	0.8	0.74	0.8	0.77	0.78	0.77
CCG	P	1.17	1.17	1.18	1.16	1.16	1.16	1.16	1.16	1.15	1.17	1.14	1.17	1.16	1.17	1.16	1.15	1.16	1.18	1.16	1.15	1.16	1.17	1.16	1.17
CCU	P	0.51	0.51	0.51	0.5	0.51	0.51	0.51	0.51	0.55	0.51	0.54	0.51	0.5	0.5	0.51	0.51	0.51	0.51	0.51	0.55	0.51	0.51	0.51	0.51
CAA	Q	1.54	1.53	1.53	1.52	1.52	1.53	1.52	1.53	1.54	1.53	1.54	1.53	1.53	1.52	1.53	1.53	1.53	1.53	1.53	1.54	1.53	1.53	1.52	1.53
CAG	Q	0.46	0.47	0.47	0.48	0.48	0.47	0.48	0.47	0.46	0.47	0.46	0.47	0.47	0.48	0.47	0.47	0.47	0.47	0.47	0.46	0.47	0.47	0.48	0.47
AGA	R	1.35	1.36	1.35	1.36	1.35	1.35	1.34	1.34	1.3	1.35	1.3	1.36	1.35	1.36	1.34	1.36	1.34	1.35	1.34	1.3	1.34	1.36	1.35	1.35
AGG	R	0.39	0.39	0.38	0.39	0.39	0.39	0.38	0.39	0.39	0.37	0.39	0.39	0.39	0.39	0.39	0.39	0.39	0.39	0.39	0.39	0.38	0.38	0.39	0.38
CGA	R	1.46	1.46	1.47	1.46	1.46	1.46	1.46	1.46	1.42	1.46	1.41	1.46	1.46	1.47	1.46	1.46	1.46	1.47	1.46	1.42	1.46	1.46	1.46	1.47
CGC	R	0.43	0.43	0.44	0.44	0.44	0.43	0.44	0.44	0.44	0.43	0.45	0.43	0.44	0.44	0.45	0.43	0.44	0.44	0.44	0.44	0.44	0.43	0.45	0.44
CGG	R	1.78	1.8	1.81	1.78	1.78	1.78	1.8	1.79	1.83	1.81	1.8	1.8	1.79	1.76	1.79	1.79	1.79	1.81	1.79	1.83	1.79	1.81	1.78	1.81
CGU	R	0.58	0.56	0.56	0.58	0.58	0.59	0.58	0.58	0.63	0.56	0.65	0.56	0.57	0.58	0.58	0.56	0.58	0.55	0.58	0.63	0.58	0.56	0.58	0.56
AGC	S	1.71	1.71	1.72	1.71	1.72	1.72	1.73	1.72	1.72	1.71	1.71	1.72	1.71	1.72	1.72	1.7	1.72	1.72	1.72	1.71	1.72	1.71	1.72	1.72
AGU	S	0.93	0.93	0.92	0.92	0.93	0.93	0.93	0.93	0.95	0.92	0.97	0.92	0.93	0.92	0.94	0.92	0.93	0.92	0.93	0.95	0.93	0.92	0.93	0.92
UCA	S	1.24	1.23	1.24	1.25	1.25	1.24	1.24	1.24	1.22	1.24	1.23	1.24	1.25	1.25	1.23	1.25	1.24	1.24	1.24	1.22	1.23	1.24	1.25	1.24
UCC	S	0.53	0.54	0.54	0.53	0.53	0.53	0.53	0.53	0.57	0.53	0.55	0.54	0.52	0.53	0.53	0.54	0.53	0.53	0.53	0.57	0.54	0.54	0.53	0.54
UCG	S	1.26	1.27	1.27	1.27	1.27	1.27	1.27	1.27	1.21	1.27	1.22	1.27	1.27	1.27	1.27	1.28	1.27	1.27	1.27	1.21	1.27	1.27	1.27	1.27
UCU	S	0.32	0.32	0.31	0.31	0.31	0.31	0.31	0.31	0.33	0.31	0.32	0.32	0.31	0.31	0.31	0.32	0.31	0.31	0.31	0.33	0.31	0.32	0.31	0.31
ACA	T	1.68	1.68	1.68	1.67	1.66	1.67	1.66	1.66	1.67	1.68	1.66	1.68	1.67	1.67	1.67	1.67	1.66	1.68	1.66	1.67	1.67	1.68	1.66	1.68
ACC	T	0.71	0.71	0.72	0.71	0.72	0.71	0.71	0.7	0.71	0.71	0.71	0.71	0.71	0.71	0.71	0.71	0.7	0.71	0.7	0.71	0.71	0.71	0.72	0.72
ACG	T	1.21	1.2	1.2	1.21	1.21	1.22	1.21	1.22	1.2	1.2	1.2	1.2	1.21	1.21	1.21	1.22	1.22	1.2	1.22	1.2	1.21	1.21	1.21	1.2
ACU	T	0.4	0.41	0.4	0.42	0.42	0.41	0.42	0.42	0.42	0.41	0.43	0.41	0.41	0.42	0.41	0.39	0.42	0.4	0.42	0.42	0.41	0.4	0.42	0.4
GUA	V	1.53	1.51	1.5	1.51	1.5	1.53	1.5	1.5	1.51	1.5	1.5	1.51	1.5	1.5	1.5	1.52	1.5	1.5	1.5	1.51	1.51	1.52	1.5	1.5
GUC	V	0.44	0.43	0.45	0.45	0.46	0.44	0.45	0.45	0.45	0.44	0.47	0.43	0.46	0.45	0.45	0.44	0.45	0.45	0.45	0.45	0.45	0.45	0.46	0.45
GUG	V	1.53	1.55	1.54	1.53	1.53	1.52	1.54	1.54	1.52	1.55	1.5	1.55	1.53	1.53	1.53	1.53	1.54	1.54	1.54	1.52	1.53	1.54	1.53	1.54
GUU	V	0.51	0.51	0.51	0.52	0.51	0.51	0.52	0.51	0.51	0.51	0.53	0.51	0.51	0.52	0.51	0.51	0.51	0.51	0.51	0.51	0.52	0.5	0.51	0.51
UGG	W	1	1	1	1	1	1	1	1	1	1	1	1	1	1	1	1	1	1	1	1	1	1	1	1
UAC	Y	1.62	1.62	1.62	1.63	1.63	1.62	1.62	1.62	1.62	1.62	1.63	1.62	1.63	1.63	1.63	1.62	1.62	1.62	1.62	1.63	1.62	1.62	1.63	1.62
UAU	Y	0.38	0.38	0.38	0.37	0.37	0.38	0.38	0.38	0.38	0.38	0.37	0.38	0.37	0.37	0.38	0.38	0.38	0.38	0.38	0.37	0.38	0.38	0.37	0.38
